# Supplementary material for: 8-Oxoguanine Disrupts G-Quadruplex DNA Stability and Modulates FANCJ AKKQ Peptide Binding
Source: Molecules. 2025 Aug 20;30(16):3424. doi: 10.3390/molecules30163424 (PMC12388576; doi:10.3390/molecules30163424)
Supplement: Supplementary file 1 [file molecules-30-03424-s001.zip]

Archive with 1 entries (1 files):
- molecules-3782702-supplementary.pdf
